# Supplementary material for: Computational design of small transcription activating RNAs for versatile and dynamic gene regulation
Source: Nat Commun. 2017 Oct 19;8:1051. doi: 10.1038/s41467-017-01082-6 (PMC5648800; doi:10.1038/s41467-017-01082-6)
Supplement: Supplementary file 4 — Supplementary Data 1 [file 41467_2017_1082_MOESM4_ESM.xlsx]

## Sheet: Supplementary Data 1
Supplementary Data 1. Plasmids used in this study.
Plasmid #	Plasmid architecture	Name	Figure
N/A	Promoter 1 – Target – RBS 1 – sfGFP – TrrnB – CmR – p15A origin	Target	Na
N/A	Promoter 1 – STAR– t500 – ColE1 origin – AmpR	STAR	Na
pJBL6063	Promoter 1 – Target 1 – RBS 1 – GFPmut3b-ASV – TrrnB – CmR – p15A origin	Target Variant 1 GFPmut3b-ASV	Na
pJBL6064	Promoter 1 – toehold switch 1 – linker – GFPmut3b-ASV – TrrnB – CmR – p15A origin	Toehold switch 1 GFPmut3b-ASV	SI 6
pJBL3869	Promoter 1 – toehold switch 1 – linker – sfGFP – TrrnB – CmR – p15A origin	Toehold switch 1 sfGFP	SI 6
pJBL3870	Promoter 1 – stability hairpin – toehold trigger 1 – t500 – ColE1 origin – AmpR	Toehold trigger 1	SI 6
pJB6075	Promoter 1 – stability hairpin – RBS 1 – sfGFP – TrrnB – CmR – p15A origin	Promoter 1-RBS 1	SI 12
pJB6076	Promoter 2 – stability hairpin – RBS 1 – sfGFP – TrrnB – CmR – p15A origin	Promoter 2-RBS 1	SI 12
pJB6077	Promoter 3 – stability hairpin – RBS 1 – sfGFP – TrrnB – CmR – p15A origin	Promoter 3-RBS 1	SI 12
pJB6078	Promoter 4 – stability hairpin – RBS 1 – sfGFP – TrrnB – CmR – p15A origin	Promoter 4-RBS 1	SI 12
pJB6079	Promoter 5 – stability hairpin – RBS 1 – sfGFP – TrrnB – CmR – p15A origin	Promoter 5-RBS 1	SI 12
pJB6080	Promoter 1 – stability hairpin – RBS 2 – sfGFP – TrrnB – CmR – p15A origin	Promoter 1-RBS 2	SI 12
pJB6081	Promoter 1 – stability hairpin – RBS 3 – sfGFP – TrrnB – CmR – p15A origin	Promoter 1-RBS 3	SI 12
pJB6082	Promoter 1 – stability hairpin – RBS 4 – sfGFP – TrrnB – CmR – p15A origin	Promoter 1-RBS 4	SI 12
pJB6083	Promoter 1 – stability hairpin – RBS 5 – sfGFP – TrrnB – CmR – p15A origin	Promoter 1-RBS 5	SI 12
pJBL4970	Promoter 1 – Target 5 – RBS 1 – sfGFP – TrrnB – CmR – p15A origin	RBS 1 /Promoter 1 Variant	2a, 3a, 5a, SI 13, SI 14
pJBL5919	Promoter 1 – Target 5 – RBS 2 – sfGFP – TrrnB – CmR – p15A origin	RBS 2 /Promoter 1 Variant	2a, SI 13, SI 14
pJBL5921	Promoter 1 – Target 5 – RBS 3 – sfGFP – TrrnB – CmR – p15A origin	RBS 3 /Promoter 1 Variant	2a, SI 13, SI 14
pJBL5922	Promoter 1 – Target 5 – RBS 4 – sfGFP – TrrnB – CmR – p15A origin	RBS 4 /Promoter 1 Variant	2a, SI 13, SI 14
pJBL5924	Promoter 1 – Target 5 – RBS 5 – sfGFP – TrrnB – CmR – p15A origin	RBS 5 /Promoter 1 Variant	2a, SI 13, SI 14
pJBL5937	Promoter 2 – Target 5 – RBS 1 – sfGFP – TrrnB – CmR – p15A origin	RBS 1 /Promoter 2 Variant	2a, SI 13
pJBL5981	Promoter 2 – Target 5 – RBS 2 – sfGFP – TrrnB – CmR – p15A origin	RBS 2 /Promoter 2 Variant	2a, SI 13
pJBL5982	Promoter 2 – Target 5 – RBS 3 – sfGFP – TrrnB – CmR – p15A origin	RBS 3 /Promoter 2 Variant	2a, SI 13
pJBL5983	Promoter 2 – Target 5 – RBS 4 – sfGFP – TrrnB – CmR – p15A origin	RBS 4 /Promoter 2 Variant	2a, SI 13
pJBL5984	Promoter 2 – Target 5 – RBS 5 – sfGFP – TrrnB – CmR – p15A origin	RBS 5 /Promoter 2 Variant	2a, SI 13
pJBL5935	Promoter 3 – Target 5 – RBS 1 – sfGFP – TrrnB – CmR – p15A origin	RBS 1 /Promoter 3 Variant	2a, SI 13
pJBL5989	Promoter 3 – Target 5 – RBS 2 – sfGFP – TrrnB – CmR – p15A origin	RBS 2 /Promoter 3 Variant	2a, SI 13
pJBL5990	Promoter 3 – Target 5 – RBS 3 – sfGFP – TrrnB – CmR – p15A origin	RBS 3 /Promoter 3 Variant	2a, SI 13
pJBL5991	Promoter 3– Target 5 – RBS 4 – sfGFP – TrrnB – CmR – p15A origin	RBS 4 /Promoter 3 Variant	2a, SI 13
pJBL5992	Promoter 3 – Target 5 – RBS 5 – sfGFP – TrrnB – CmR – p15A origin	RBS 5 /Promoter 3 Variant	2a, SI 13
pJBL5934	Promoter 4 – Target 5 – RBS 1 – sfGFP – TrrnB – CmR – p15A origin	RBS 1 /Promoter 4 Variant	2a, SI 13
pJBL5985	Promoter 4 – Target 5 – RBS 2 – sfGFP – TrrnB – CmR – p15A origin	RBS 2 /Promoter 4 Variant	2a, SI 13
pJBL5986	Promoter 4 – Target 5 – RBS 3 – sfGFP – TrrnB – CmR – p15A origin	RBS 3 /Promoter 4 Variant	2a, SI 13
pJBL5987	Promoter 4 – Target 5 – RBS 4 – sfGFP – TrrnB – CmR – p15A origin	RBS 4 /Promoter 4 Variant	2a, SI 13
pJBL5988	Promoter 4 – Target 5 – RBS 5 – sfGFP – TrrnB – CmR – p15A origin	RBS 5 /Promoter 4 Variant	2a, SI 13
pJBL5932	Promoter 5 – Target 5 – RBS 1 – sfGFP – TrrnB – CmR – p15A origin	RBS 1 /Promoter 5 Variant	2a, SI 13
pJBL5993	Promoter 5 – Target 5 – RBS 2 – sfGFP – TrrnB – CmR – p15A origin	RBS 2 /Promoter 5 Variant	2a, SI 13
pJBL5994	Promoter 5 – Target 5 – RBS 3 – sfGFP – TrrnB – CmR – p15A origin	RBS 3 /Promoter 5 Variant	2a, SI 13
pJBL5995	Promoter 5 – Target 5 – RBS 4 – sfGFP – TrrnB – CmR – p15A origin	RBS 4 /Promoter 5 Variant	2a, SI 13
pJBL5996	Promoter 5 – Target 5 – RBS 5 – sfGFP – TrrnB – CmR – p15A origin	RBS 5 /Promoter 5 Variant	2a, SI 13
pJBL4826	ptet – B0034 – luxR – B0015 – plux – STAR 5 – t500 – ColE1 origin – AmpR	AHL Inducible STAR Variant 5	2b, 6c, SI 22
pJBL5945	ptet – B0034 – luxR – B0015 – plux – STAR 8 – t500 – ColE1 origin – AmpR	AHL Inducible STAR Variant 8	2b
pJBL5946	ptet – B0034 – luxR – B0015 – plux – STAR 6 – t500 – ColE1 origin – AmpR	AHL Inducible STAR Variant 6	2b
pJBL4882	Promoter 1 – Target 5 – RBS_RFP – mRFP – TrrnB – CmR – p15A origin	Target Variant 5 mRFP	3a, 5a
pJBL5938	Promoter 1– Target 8 – RBS_RFP – mRFP – TrrnB – CmR – p15A origin	Target Variant 8 mRFP	3a
pJBL5939	Promoter 1– Target 6 – RBS_RFP – mRFP – TrrnB – CmR – p15A origin	Target Variant 6 mRFP	3a
pJBL4880	Promoter 1– Target 5 – B0034 – YFP – TrrnB – CmR – p15A origin	Target Variant 5 YFP	3a
pJBL5940	Promoter 1– Target 6 – B0034 – YFP – TrrnB – CmR – p15A origin	Target Variant 8 YFP	3a
pJBL5941	Promoter 1– Target 8 – B0034 – YFP – TrrnB – CmR – p15A origin	Target Variant 6 YFP	3a
pJBL3877	Promoter 1 – Target 5 – RBS 1 – Catechol – TrrnB – CmR – p15A origin	Target Variant 5 Catechol	3c
pJBL6084	Promoter 3 – Target 5 – RBS 1 – vioA – vioB – vioC – vioE – SpecR – R6K	Target Variant 5 vioABCE	4b
pJBL6060	Promoter 1 – Target 5 – RBS 1 – Catechol – TrrnB – SpecR – CDF origin	Target Variant 5 Catechol	5a, SI 18
pJBL6061	Promoter 1 – Target 5 – RBS 1 – sfGFP – TrrnB – Promoter 1 – Target 5 – RBS_RFP – mRFP – TrrnB – CmR – p15A origin	Target Variant 5 sfGFP and mRFP	5a, SI 18
pJBL6062	Promoter 1 – Target 10 – Csy4hp – STAR 50 – t500 – tetR – ptet – csy4 – SpecR – CDF origin	Stage 2 activation-activation cascade	5b
pJBL5576	Promoter 1 – Input B– t500 – ColE1 origin – AmpR	Input B AND Gate (From STAR Variant 1)	5d
pJBL5577	Promoter 1 – Input A– t500 – ColE1 origin – AmpR	Input A AND Gate (From STAR Variant 1)	5d
pJBL5536	Promoter 1 – Input B– t500 – Promoter 1 – Input A– t500 – ColE1 origin – AmpR	Input AB AND Gate	5d
‡pdCas9-bacteria pJBL622	TetR – ptet – B0034 – dCas9 – B0015– p15A - CmR	dCas9	6a, 6b, SI 20
pJBL5564	Promoter 3 – Target 5 – Csy4hp – sgRNA – TrrnB – SpecR – CDF origin	Target Variant 5 sgRNA	6a, SI 20
pJBL5959	Promoter 1 – STAR– t500 – ColE1 origin – AmpR – BBa_J23119 – RBS_RFP – mRFP – B0015	STAR mRFP	6a, SI 20
pJBL5998	Promoter 1 – TrrnB – ColE1 origin – AmpR – BBa_J23119 – RBS_RFP – mRFP – B0015	No-STAR mRFP Control	6a, SI 20
pJBL5504	Promoter 3 – sgRNA – TrrnB – SpecR – CDF origin	Constitutive sgRNA	6a, SI 20
pJBL5506	Promoter 3 – sgRNA – TrrnB – SpecR – CDF origin – BBa_J23119 – Target5 – RBS_RFP – mRFP – TrrnB	Constitutive sgRNA Target Variant 5 mRFP	6b
pJBL5502	TetR – Promoter 3 – Target 5 – B0034 – dCas9 – B0015 – p15A - CmR	Target Variant 5 dCas9	6c, SI 22
pJBL5568	Promoter 3 – Target 5 – Csy4hp – sgRNA – TrrnB – SpecR – CDF origin – Promoter 1 – Target 5 – RBS_RFP – mRFP – TrrnB	FFL Target Variant 5 sgRNA and mRFP	6c, SI 22
pJBL5999	Promoter 1 –TrrnB – SpecR – CDF origin	No sgRNA control	Control
pJBL001	TrrnB – CmR – p15A origin	No-Target control	Control
pJBL002	Promoter 1 – TrrnB – ColE1 origin – AmpR	No-STAR control	Control
	Abbreviations are as follows: Promoter 1-5 = constitutive promoter variants (see Supplementary Table 3), BBa_J23119 = strong constitutive promoter, RBS 1-5 = ribosome binding site variants (see Supplementary Table 3), BBa_B0034* and RBS_RFP = ribosome binding sites used for dCas9 and mRFP, ptet = TetR repressible promoter, plux (BBa_R0062)* = LuxR inducible promoter, sfGFP = SuperFolder green flu…
	Reference
	1. Pedelacq, J.D., Cabantous, S., Tran, T., Terwilliger, T.C. & Waldo, G.S. Engineering and characterization of a superfolder green fluorescent protein. Nature biotechnology 24, 79-88 (2006).
	2. Andersen, J.B. et al. New unstable variants of green fluorescent protein for studies of transient gene expression in bacteria. Applied and environmental microbiology 64, 2240-2246 (1998).
	3. Qi, L., Haurwitz, R.E., Shao, W., Doudna, J.A. & Arkin, A.P. RNA processing enables predictable programming of gene expression. Nat Biotechnol 30, 1002-1006 (2012).
	4.Qi, L.S. et al. Repurposing CRISPR as an RNA-Guided Platform for Sequence-Specific Control of Gene Expression. Cell 152, 1173-1183 (2013).
