# Supplementary material for: Computational design of small transcription activating RNAs for versatile and dynamic gene regulation
Source: Nat Commun. 2017 Oct 19;8:1051. doi: 10.1038/s41467-017-01082-6 (PMC5648800; doi:10.1038/s41467-017-01082-6)
Supplement: Supplementary file 5 — Supplementary Data 2 [file 41467_2017_1082_MOESM5_ESM.xlsx]

## Sheet: Supplementary Data 2
Supplementary Data 2. Examples of DNA plasmid sequences
Name	Sequence (5’ to 3’)
Example Target (Variant 1) DNA Plasmid: (Promoter 1-Target 1-RBS 1-sfGFP-TrrnB- CmR-p15A origin)	GAATTCTAAAGATCTTTGACAGCTAGCTCAGTCCTAGGTATAATACTAGTCCATCTTACCTTTGCATCTCTATCGTTCTCATCTCATCCTGCGGGGAATGTATACAGTTCATGTATATATTCCCCGCTTTTTTTTTGGATCTAGGAGGAAGGATCTATGAGCAAAGGAGAAGAACTTTTCACTGGAGTTGTCCCAATTCTTGTTGAATTAGATGGTGATGTTAATGGGCACAAATTTTCTGTCCGTGGAGAGGGTGAAGGTGATGCTACAAACGGAAAACTCACCCTTAAATTTATTTGCACTACTGGAAAACTACCTGTTCCGTGGCCAACACTTGTCACTACTCTGACCTATGGTGTTCAATGCTTTTCCCGTTATCCGGATCACATGAAACGGCAT…
Example STAR (Variant 1) DNA Plasmid: (Promoter 1 - STAR 1 - t500 - ColE1 origin - AmpR)	GAATTCTAAAGATCTTTGACAGCTAGCTCAGTCCTAGGTATAATACTAGTTGAACTGTATACATTCCCCGCAGGATGAGATGAGAACGATAGAGATGCAAAGGTAAGATGGGGATCTCAAAGCCCGCCGAAAGGCGGGCTTTTTTTTGGATCCTTACTCGAGTCTAGACTGCAGGCTTCCTCGCTCACTGACTCGCTGCGCTCGGTCGTTCGGCTGCGGCGAGCGGTATCAGCTCACTCAAAGGCGGTAATACGGTTATCCACAGAATCAGGGGATAACGCAGGAAAGAACATGTGAGCAAAAGGCCAGCAAAAGGCCAGGAACCGTAAAAAGGCCGCGTTGCTGGCGTTTTTCCACAGGCTCCGCCCCCCTGACGAGCATCACAAAAATCGACGCTCA…
Example AHL inducible STAR (Variant 5) DNA Plasmid: (ptet - B0034 - LuxR - B0015 - plux - STAR 5 - t500 - ColE1 origin - AmpR)	GAATTCTAAAGATCTTCCCTATCAGTGATAGAGATTGACATCCCTATCAGTGATAGAGATACTGAGCACTACTAGAGAAAGAGGAGAAATACTAGATGAAAAACATAAATGCCGACGACACATACAGAATAATTAATAAAATTAAAGCTTGTAGAAGCAATAATGATATTAATCAATGCTTATCTGATATGACTAAAATGGTACATTGTGAATATTATTTACTCGCGATCATTTATCCTCATTCTATGGTTAAATCTGATATTTCAATCCTAGATAATTACCCTAAAAAATGGAGGCAATATTATGATGACGCTAATTTAATAAAATATGATCCTATAGTAGATTATTCTAACTCCAATCATTCACCAATTAATTGGAATATATTTGAAAACAATGCTG…
Example Target (Variant 5) sgRNA DNA Plasmid: (Promoter 3 – Target 5 – Csy4 hairpin – sgRNA – TrrnB – SpecR – CDF origin)	GAATTCTAAAGATCTTTGACAATTAATCATCCGGCTCGTAATTTATGTGGTCGTCCCAAGTCTCATCGTTTCATCTTCAATTCCTATCCTGCGGGGAATGTATACAGTTCATGTATATATTCCCCGCTTTTTTTTTGTTCACTGCCGTATAGGCAGCTAAGAAATGGAACCGTACTGGAACTGCGTTTAAGAGCTATGCTGGAAACAGCATAGCAAGTTTAAATAAGGCTAGTCCGTTATCAACTTGAAAAAGTGGCACCGAGTCGGTGCTTTTTTTGAAGCTTGGGCCCGAACAAAAACTCATCTCAGAAGAGGATCTGAATAGCGCCGTCGACCATCATCATCATCATCATTGAGTTTAAACGGTCTCCAGCTTGGCTGTTTTGGCGGATGAGAGAA…
Example sgRNA and Target (Variant 5) mRFP DNA Plasmid: (Promoter 3 – sgRNA – TrrnB – SpecR – CDF origin – Promoter 1 – Target 5 – RBS_RFP – mRFP – TrrnB)	GAATTCTAAAGATCTTTGACAATTAATCATCCGGCTCGTAATTTATGTGGTGGAACCGTACTGGAACTGCGTTTAAGAGCTATGCTGGAAACAGCATAGCAAGTTTAAATAAGGCTAGTCCGTTATCAACTTGAAAAAGTGGCACCGAGTCGGTGCTTTTTTTGAAGCTTGGGCCCGAACAAAAACTCATCTCAGAAGAGGATCTGAATAGCGCCGTCGACCATCATCATCATCATCATTGAGTTTAAACGGTCTCCAGCTTGGCTGTTTTGGCGGATGAGAGAAGATTTTCAGCCTGATACAGATTAAATCAGAACGCAGAAGCGGTCTGATAAAACAGAATTTGCCTGGCGGCAGTAGCGCGGTGGTCCCACCTGACCCCATGCCGAACTCAGAAGT…
