# Supplementary material for: Computational design of small transcription activating RNAs for versatile and dynamic gene regulation
Source: Nat Commun. 2017 Oct 19;8:1051. doi: 10.1038/s41467-017-01082-6 (PMC5648800; doi:10.1038/s41467-017-01082-6)
Supplement: Supplementary file 6 — Supplementary Data 3 [file 41467_2017_1082_MOESM6_ESM.xlsx]

## Sheet: Supplementary Data 3
Supplementary Data 3. Sequences of targets RNAs used in this study
Plasmid #	Target sequence (5’ to 3’)	Variant #
pJBL4900	AGACAACGAAGATAAAGACAGGACAAGGACAGCACGCGATGCGGGGAATGTATACAGTTCATGTATATATTCCCCGCTTTTTTTTT	77
pJBL4902	TCGTTCGTCCATCTCAATTTCAATACTCCATGCTTCTACTGCGGGGAATGTATACAGTTCATGTATATATTCCCCGCTTTTTTTTT	32
pJBL4904	CAAGAACAGACGACCAGGACGAGCAGTAGATTAGCATTATGCGGGGAATGTATACAGTTCATGTATATATTCCCCGCTTTTTTTTT	81
pJBL4906	CCTTATCCTTATCTTACCTCATTTCTATCACTCTATTCTTGCGGGGAATGTATACAGTTCATGTATATATTCCCCGCTTTTTTTTT	4
pJBL4908	CCTCGCCCATCTCATTATCTTCACATCTCATCTCATCCTTGCGGGGAATGTATACAGTTCATGTATATATTCCCCGCTTTTTTTTT	29
pJBL4910	GAAGATAACGCAAGAACGAACGAAACTTTAGGGCCATGGTGCGGGGAATGTATACAGTTCATGTATATATTCCCCGCTTTTTTTTT	76
pJBL4912	GGAGCAATGAGGATAGGAACGATAGTAGACGGACGGGTATGCGGGGAATGTATACAGTTCATGTATATATTCCCCGCTTTTTTTTT	98
pJBL4916	CTCTCATATTCTCATTTCGCTCTCACCTATCTATCTCTGTGCGGGGAATGTATACAGTTCATGTATATATTCCCCGCTTTTTTTTT	20
pJBL4918	CTCATCTCATTTCGCTCTCACATTTCTACACCTTTATCTTGCGGGGAATGTATACAGTTCATGTATATATTCCCCGCTTTTTTTTT	10
pJBL4920	CAAAGCAGGCGAATAAGGCATCAAATCAATCATCACTATTGCGGGGAATGTATACAGTTCATGTATATATTCCCCGCTTTTTTTTT	93
pJBL4922	GCCTCCAATTCCAATCTTCATCCCATTATCTTATCTCGTTGCGGGGAATGTATACAGTTCATGTATATATTCCCCGCTTTTTTTTT	22
pJBL4924	GATATGGCATGTTCCTAAGGCCTCCGCGTTTGATTCTTGTGCGGGGAATGTATACAGTTCATGTATATATTCCCCGCTTTTTTTTT	82
pJBL4926	GGGACTAACTACTATGAACTTGACGAACTATGATGCTGCTGCGGGGAATGTATACAGTTCATGTATATATTCCCCGCTTTTTTTTT	56
pJBL4928	CCCTCACCTCCATCTCTATCTATCGCTTCCATCTTACTCTGCGGGGAATGTATACAGTTCATGTATATATTCCCCGCTTTTTTTTT	7
pJBL4930	CCAAGACATAAAGATAAAGACAAATAGCAACGACCGACCTGCGGGGAATGTATACAGTTCATGTATATATTCCCCGCTTTTTTTTT	37
pJBL4932	CCTTCAATTTCCATCCTATCTTATTCTTATCTTGCCTGTTGCGGGGAATGTATACAGTTCATGTATATATTCCCCGCTTTTTTTTT	12
pJBL4934	GAGACAAGAATAGAACACGAGCAAAGATAGACGACGACCTGCGGGGAATGTATACAGTTCATGTATATATTCCCCGCTTTTTTTTT	73
pJBL4936	GGGCCTTCGATTTACCAGCTTTCAGATTTCAATTACGTGTGCGGGGAATGTATACAGTTCATGTATATATTCCCCGCTTTTTTTTT	74
pJBL4938	AACTCCTATCCTGCTGCCTATCTGTCTCTATCTCTATCCTGCGGGGAATGTATACAGTTCATGTATATATTCCCCGCTTTTTTTTT	15
pJBL4940	CCTTATTCCATTCACTTATTCCTACTTACTTGCCTCTATTGCGGGGAATGTATACAGTTCATGTATATATTCCCCGCTTTTTTTTT	51
pJBL4942	CTCCCGCTCTATTCCTACTTATCCTCATCTCCATCTACCTGCGGGGAATGTATACAGTTCATGTATATATTCCCCGCTTTTTTTTT	43
pJBL4944	GAAACCTGAAATGACGAAACGCTGAAATTGCGATATACCTGCGGGGAATGTATACAGTTCATGTATATATTCCCCGCTTTTTTTTT	63
pJBL4946	GAGTGAAAGTAGAATAAGATAAAGCGAACCGGGACCATATGCGGGGAATGTATACAGTTCATGTATATATTCCCCGCTTTTTTTTT	19
pJBL4948	GGGTGAGAGTGGAGTGGAGTGGGAGTAGGGTAGGGCATGTGCGGGGAATGTATACAGTTCATGTATATATTCCCCGCTTTTTTTTT	94
pJBL4950	CATATTCCATTCCATTTTGTTCCAGTTTCAGTCATTTCGTGCGGGGAATGTATACAGTTCATGTATATATTCCCCGCTTTTTTTTTT	101
pJBL4952	CCAGAAACATAAAGATAACACGACGGACAGATAGGCACTTTGCGGGGAATGTATACAGTTCATGTATATATTCCCCGCTTTTTTTTT	50
pJBL4954	CATCATAGTCCAAGTTCAAGTTTCCATCATCAGTTCCGTTGCGGGGAATGTATACAGTTCATGTATATATTCCCCGCTTTTTTTTT	9
pJBL4956	TCAATCAAAGTACAGCGTCAAGTCAAATCAGCATATTCGTGCGGGGAATGTATACAGTTCATGTATATATTCCCCGCTTTTTTTTT	90
pJBL4958	CCAATAGTCCAAGTTCGCCAAGTTCATATAGTCGTTTCATGCGGGGAATGTATACAGTTCATGTATATATTCCCCGCTTTTTTTTT	27
pJBL4960	GTCCTAATTCTCATCGTCTATCTTCATCTATCTCTATCTTGCGGGGAATGTATACAGTTCATGTATATATTCCCCGCTTTTTTTTT	11
pJBL4962	GACCTAGACTGATGAAACGACGATAATGATAACACTTGCTGCGGGGAATGTATACAGTTCATGTATATATTCCCCGCTTTTTTTTT	95
pJBL4964	GGGACCGAGAGCAATAGAGATTTAGATACAGACAACTTATGCGGGGAATGTATACAGTTCATGTATATATTCCCCGCTTTTTTTTT	96
pJBL4966	GGGAGTGGGAGTTGGAGATGTGCGGAGACGGATGGTATTTGCGGGGAATGTATACAGTTCATGTATATATTCCCCGCTTTTTTTTT	99
pJBL4968	CTCTCATTCTATTCATCTCATCTATTCTTATCATCCATCTGCGGGGAATGTATACAGTTCATGTATATATTCCCCGCTTTTTTTTT	34
pJBL4970	TCGTCCCAAGTCTCATCGTTTCATCTTCAATTCCTATCCTGCGGGGAATGTATACAGTTCATGTATATATTCCCCGCTTTTTTTTT	5
pJBL4972	CCACTCACTTCTACTCATCTCATCTTCACTTCATCCACTTGCGGGGAATGTATACAGTTCATGTATATATTCCCCGCTTTTTTTTT	25
pJBL4974	CCCTTACTCTCATTGCTCTCACTCGTTCTATCTATCGTTTGCGGGGAATGTATACAGTTCATGTATATATTCCCCGCTTTTTTTTT	18
pJBL4976	CCCTATTTCGATCTACTTAAAGCCTCATCATTTCTGCGTTGCGGGGAATGTATACAGTTCATGTATATATTCCCCGCTTTTTTTTT	35
pJBL4978	CCTCTATCCTATCTATCTGCCTGTCCTGTCCTGTGTCTTTGCGGGGAATGTATACAGTTCATGTATATATTCCCCGCTTTTTTTTT	3
pJBL4980	CCAGTCCTCAAGTTTCGTTCAATCCATCCTATCCTATTCTGCGGGGAATGTATACAGTTCATGTATATATTCCCCGCTTTTTTTTT	14
pJBL4982	CAACAGAAATCAACTTAGGACTATACGGCGATACGAGCTTGCGGGGAATGTATACAGTTCATGTATATATTCCCCGCTTTTTTTTT	88
pJBL4984	GAAAGCTGATAGAAACGAGATGAACATTTGAGGACGACTTGCGGGGAATGTATACAGTTCATGTATATATTCCCCGCTTTTTTTTT	55
pJBL4986	GCCCTATCCCATCATCTCACTATCTCATCTTCATCTCACTGCGGGGAATGTATACAGTTCATGTATATATTCCCCGCTTTTTTTTT	57
pJBL4988	GAAACCTAAGAATATGATAACACTAACTAACGACGGCACTGCGGGGAATGTATACAGTTCATGTATATATTCCCCGCTTTTTTTTT	69
pJBL4990	CCTCACCTCATTATCTTACCATTTCATCTTTACTTCACTTGCGGGGAATGTATACAGTTCATGTATATATTCCCCGCTTTTTTTTT	44
pJBL4992	TCCCGCTTCTACCTATCTCTACTCATTTCTATTCATCTCTGCGGGGAATGTATACAGTTCATGTATATATTCCCCGCTTTTTTTTT	87
pJBL4994	GTCCTCGTTCGTTTCCAGTTTATCCTATCATGTTTCCGTTGCGGGGAATGTATACAGTTCATGTATATATTCCCCGCTTTTTTTTT	92
pJBL4996	CTCACCCTATCTCGCTTCATTTACTTATCCTACCTCATCTGCGGGGAATGTATACAGTTCATGTATATATTCCCCGCTTTTTTTTT	60
pJBL4998	ACACAGAGCAAACGAGACAAGACAGGAACACGACGATTATGCGGGGAATGTATACAGTTCATGTATATATTCCCCGCTTTTTTTTT	83
pJBL5802	CTATGACTAACTAAATGAACGAATGAACTACTGACTGACTGCGGGGAATGTATACAGTTCATGTATATATTCCCCGCTTTTTTTTT	70
pJBL5804	CTATCTGCCTTCAATTGTTCCGTCTCTATCATCTTTATCTGCGGGGAATGTATACAGTTCATGTATATATTCCCCGCTTTTTTTTT	65
pJBL5806	GTCCAGTCCATAGTATTCTCAAGTTCCCATTTCGTTCGTTGCGGGGAATGTATACAGTTCATGTATATATTCCCCGCTTTTTTTTT	66
pJBL5808	CCATCCTCAATCTCTACCTACTCTCACTTACTCTTATCCTGCGGGGAATGTATACAGTTCATGTATATATTCCCCGCTTTTTTTTT	8
pJBL5812	GAACACTTACTTACGACGGCTACTTATCTCTATTTCTATTGCGGGGAATGTATACAGTTCATGTATATATTCCCCGCTTTTTTTTT	49
pJBL5814	GTTCAGTATCCTATCTTCAATCAAATGTCTTTATCTCGGTGCGGGGAATGTATACAGTTCATGTATATATTCCCCGCTTTTTTTTT	75
pJBL5816	CCAGTCATCAAGTCAGTCCAGTCAAAGTTTCCGTCGTTCAGCGGGGAATGTATACAGTTCATGTATATATTCCCCGCTTTTTTTTT	6
pJBL5818	CAATATCCCGCTCCTATCTCCAATCCTATCTACTCACTCTGCGGGGAATGTATACAGTTCATGTATATATTCCCCGCTTTTTTTTT	31
pJBL5820	TCATAATCTCATCTATCCTTGCCCAATGTTCTTAATCCTTGCGGGGAATGTATACAGTTCATGTATATATTCCCCGCTTTTTTTTT	48
pJBL5822	TGCCCTGTCCTATCTTTATGTCCTGTCCTGTCTTGTCCTTGCGGGGAATGTATACAGTTCATGTATATATTCCCCGCTTTTTTTTT	23
pJBL5824	CATACGAAGTCCATAGAGTTTATCAAGCCGGTTGCCATTTGCGGGGAATGTATACAGTTCATGTATATATTCCCCGCTTTTTTTTT	86
pJBL5826	GAATAACAATGACAACGACGAAATAGACCACGATACCTTTGCGGGGAATGTATACAGTTCATGTATATATTCCCCGCTTTTTTTTT	46
pJBL5828	TCATCCATCCTTACCTTACCTATCTATTCTCATCTCTACTGCGGGGAATGTATACAGTTCATGTATATATTCCCCGCTTTTTTTTT	52
pJBL5830	CTCTCAACTCACCTCTATCTATCTATCTCTATGCTCTCGTGCGGGGAATGTATACAGTTCATGTATATATTCCCCGCTTTTTTTTT	53
pJBL5832	CCTCATCATCGTCCTCATCTATTTCCATCTACTTATCTCTGCGGGGAATGTATACAGTTCATGTATATATTCCCCGCTTTTTTTTT	21
pJBL5834	TCTTATCACCCTTATTCCATTAACTTCTGCCTTGTCTCGTGCGGGGAATGTATACAGTTCATGTATATATTCCCCGCTTTTTTTTT	17
pJBL5836	GACGAGAATTACAGCAGAAACAGAAACGACAAGCACTTATGCGGGGAATGTATACAGTTCATGTATATATTCCCCGCTTTTTTTTT	68
pJBL5838	GAAACATAGATAAGCAAAGATAAGCAAGAATTCATAACCTGCGGGGAATGTATACAGTTCATGTATATATTCCCCGCTTTTTTTTT	84
pJBL5840	CTCGCCACCTCACTTATCCTCATCCTATCTCACCTCATCTGCGGGGAATGTATACAGTTCATGTATATATTCCCCGCTTTTTTTTT	39
pJBL5842	CCTCGCTCTCATTTCATCTCATCATCTCATATTCCCATCTGCGGGGAATGTATACAGTTCATGTATATATTCCCCGCTTTTTTTTT	24
pJBL5844	CCCATCTCATCTCATTCTCATCTCATTCATCTATCTCGTTGCGGGGAATGTATACAGTTCATGTATATATTCCCCGCTTTTTTTTT	13
pJBL5846	GACAAGAATAAGAACAAGACAGAATACGATACCGAACTATGCGGGGAATGTATACAGTTCATGTATATATTCCCCGCTTTTTTTTT	36
pJBL5848	GACAAATAGAAACAGAAACGACGGACATAACATACATACTGCGGGGAATGTATACAGTTCATGTATATATTCCCCGCTTTTTTTTT	72
pJBL5850	CTCATTTCATTTCATCATCTATCTCTACCCATCTATTCTTGCGGGGAATGTATACAGTTCATGTATATATTCCCCGCTTTTTTTTT	26
pJBL5852	GCCCTCATCTCATCAATCCTCAATCCCTATCTTCGTCTCTGCGGGGAATGTATACAGTTCATGTATATATTCCCCGCTTTTTTTTT	80
pJBL5854	CCCACTCTCATCTTACCTCTACCTATTCTATTCTTGTCCTGCGGGGAATGTATACAGTTCATGTATATATTCCCCGCTTTTTTTTT	54
pJBL5856	GTCCCTATCCATTTCATATCTTACTTATCTCTGCATTCTTGCGGGGAATGTATACAGTTCATGTATATATTCCCCGCTTTTTTTTT	79
pJBL5860	GAATGATAAGAACGCAAATGAATACGATAGACTGGACTTTGCGGGGAATGTATACAGTTCATGTATATATTCCCCGCTTTTTTTTT	71
pJBL5864	CATAAGCCAGTCATAAGTAAAGTCAATAGTCGTCCATCCTGCGGGGAATGTATACAGTTCATGTATATATTCCCCGCTTTTTTTTT	42
pJBL5866	CAATCTTCAATCTCCATCTCATCCATCTTTATCTCGTCTTGCGGGGAATGTATACAGTTCATGTATATATTCCCCGCTTTTTTTTT	30
pJBL5868	CCATCTTACCTTTGCATCTCTATCGTTCTCATCTCATCCTGCGGGGAATGTATACAGTTCATGTATATATTCCCCGCTTTTTTTTT	1
pJBL5870	CAAATCTATCCGCCTCTAATCTTCATCTCTACCTGTCTCTGCGGGGAATGTATACAGTTCATGTATATATTCCCCGCTTTTTTTTT	91
pJBL5874	CCACCTTAACTCTCACGACTGCTGCCTTGCCTATTGCTTTGCGGGGAATGTATACAGTTCATGTATATATTCCCCGCTTTTTTTTT	38
pJBL5876	TCACAGTCACGAATAAGCAGCCTCCAATATCATCATCTTTGCGGGGAATGTATACAGTTCATGTATATATTCCCCGCTTTTTTTTT	45
pJBL5878	CTCACCTCGCCTCTATCCTTACCATCTATCTATCTCTGTTGCGGGGAATGTATACAGTTCATGTATATATTCCCCGCTTTTTTTTT	67
pJBL5880	CCTCATCCTTATCTTGCTCCTATTGTCCATTTCTATCTCTGCGGGGAATGTATACAGTTCATGTATATATTCCCCGCTTTTTTTTT	16
pJBL5882	CCTCACCTTCATCTTCATCTTCATCTTTACCATTCATCGTGCGGGGAATGTATACAGTTCATGTATATATTCCCCGCTTTTTTTTT	47
pJBL5884	GGATAGAGCGGAGACAAGGTAGGGTAGGGATGGTAGTATTGCGGGGAATGTATACAGTTCATGTATATATTCCCCGCTTTTTTTTT	97
pJBL5886	GGAATATGAATGAATGGGAACTTGGGAACTTGACTTTGATGCGGGGAATGTATACAGTTCATGTATATATTCCCCGCTTTTTTTTT	100
pJBL5888	CAGTAGTCAAAGTCCAGTAAGTCCTCAGTTCCCGTTCGTTGCGGGGAATGTATACAGTTCATGTATATATTCCCCGCTTTTTTTTT	89
pJBL5890	CAATAACAAGCAAGCAAAGACAATAGAATAACGGGACCATGCGGGGAATGTATACAGTTCATGTATATATTCCCCGCTTTTTTTTT	33
pJBL5892	CATCTCCACTCACCTCTACTTATCTATTCTTACTGTCCTTGCGGGGAATGTATACAGTTCATGTATATATTCCCCGCTTTTTTTTT	78
pJBL5894	GTCTCCAATTCTTAATCCCGCTACCTATCTCGTCCACTTTGCGGGGAATGTATACAGTTCATGTATATATTCCCCGCTTTTTTTTT	58
pJBL5896	CTCGCCTTACAATACCAGTTTCAATCTTCAATATGTCCTTGCGGGGAATGTATACAGTTCATGTATATATTCCCCGCTTTTTTTTT	64
pJBL5898	CGCTCTTATTCATCTCCATTCGTCTCATCTATCTCCGTCTGCGGGGAATGTATACAGTTCATGTATATATTCCCCGCTTTTTTTTT	41
pJBL5900	CCTCCATCTCCATATTCTTATCTCATTATCATCTCACTTTGCGGGGAATGTATACAGTTCATGTATATATTCCCCGCTTTTTTTTT	2
pJBL4144	CTTTCGCGTTTCATTTCATTATCTTATCGTCTTTGTCTTTGCGGGGAATGTATACAGTTCATGTATATATTCCCCGCTTTTTTTTT	62
pJBL4146	CCTATTTGCTTTATCATCTCATTTCATTATCTTGTTCTTAGCGGGGAATGTATACAGTTCATGTATATATTCCCCGCTTTTTTTTT	59
pJBL4148	CTCTATCTCGCTCATCTATCACTCTCATCTCATCCTCACTGCGGGGAATGTATACAGTTCATGTATATATTCCCCGCTTTTTTTTT	40
pJBL4150	CTCCTACCCATTTCTACCTCACTTACTCACTACTTCTACTGCGGGGAATGTATACAGTTCATGTATATATTCCCCGCTTTTTTTTT	61
pJBL4152	CGCCTACTCCACTTGTTCGAAACCGGCTGCTTTACACGGTGCGGGGAATGTATACAGTTCATGTATATATTCCCCGCTTTTTTTTT	85
pJBL2801	AGTTTTTACAGTGAATTGTTTTAATTAGTTGTATAAATGTTGGAGCAGCGGGGAATGTATACAGTTCATGTATATATTCCCCGCTTTTTTTTT	WT and 28 and length variant used in SI 1
pJBL2802	GTCTAGGAAAAGTTTTTACAGTGAATTGTTTTAATTAGTTGTATAAATGTTGGAGCAGCGGGGAATGTATACAGTTCATGTATATATTCCCCGCTTTTTTTTT	Length variant used in SI 1
pJBL6066	CTCTATCTCTGTGTCTCCAATTTGTCCTGTCCTGTCTCTGATTTGCTTGCCGGAAGCAAAATAACCGGCAAGCAAATAGTTGTTACT	RibA 1
pJBL6065	CTCCCATCCCATCTCATTCATCCACTCTACTCTCATCCCTATTTGCTTGCCGGAAGCAAAATAACCGGCAAGCAAATAGTTGTTACT	RibA 2
pJBL6067	GCATACTACGGGACAACGGGACGGACTACAAGAACTTAAGATTTGCTTGCCGGAAGCAAAATAACCGGCAAGCAAATAGTTGTTACT	RibA 3
pJBL6068	GTTAGGGTCAAGGTGTAGGGTAGGTAGGTAGCGTAAGCGTATTTGCTTGCCGGAAGCAAAATAACCGGCAAGCAAATAGTTGTTACT	RibA 4
pJBL6069	GAGACAAGTAAACGATAAGAACAGAACATAGGGCGACGGCATTTGCTTGCCGGAAGCAAAATAACCGGCAAGCAAATAGTTGTTACT	RibA 5
	*Red highlighting indicates nucleotide insertions or mutations that resulted from cloning
