# Supplementary material for: Computational design of small transcription activating RNAs for versatile and dynamic gene regulation
Source: Nat Commun. 2017 Oct 19;8:1051. doi: 10.1038/s41467-017-01082-6 (PMC5648800; doi:10.1038/s41467-017-01082-6)
Supplement: Supplementary file 7 — Supplementary Data 4 [file 41467_2017_1082_MOESM7_ESM.xlsx]

## Sheet: Supplementary Data 4
Supplementary Data 4. Sequences of STARs used in this study
Plasmid #	STAR sequence (5’ to 3’)	Variant #
pJBL4901	TGAACTGTATACATTCCCCGCATCGCGTGCTGTCCTTGTCCTGTCTTTATCTTCGTTGTCT	77
pJBL4903	TGAACTGTATACATTCCCCGCAGTAGAAGCATGGAGTATTGAAATTGAGATGGACGAACGA	32
pJBL4905	TGAACTGTATACATTCCCCGCATAATGCTAATCTACTGCTCGTCCTGGTCGTCTGTTCTTG	81
pJBL4907	TGAACTGTATACATTCCCCGCAAGAATAGAGTGATAGAAATGAGGTAAGATAAGGATAAGG	4
pJBL4909	TGAACTGTATACATTCCCCGCAAGGATGAGATGAGATGTGAAGATAATGAGATGGGCGAGG	29
pJBL4911	TGAACTGTATACATTCCCCGCACCATGGCCCTAAAGTTTCGTTCGTTCTTGCGTTATCTTC	76
pJBL4913	TGAACTGTATACATTCCCCGCATACCCGTCCGTCTACTATCGTTCCTATCCTCATTGCTCC	98
pJBL4917	TGAACTGTATACATTCCCCGCACAGAGATAGATAGGTGAGAGCGAAATGAGAATATGAGAG	20
pJBL4919	TGAACTGTATACATTCCCCGCAAGATAAAGGTGTAGAAATGTGAGAGCGAAATGAGATGAG	10
pJBL4921	TGAACTGTATACATTCCCCGCAATAGTGATGATTGATTTGATGCCTTATTCGCCTGCTTTG	93
pJBL4923	TGAACTGTATACATTCCCCGCAACGAGATAAGATAATGGGATGAAGATTGGAATTGGAGGC	22
pJBL4925	TGAACTGTATACATTCCCCGCACAAGAATCAAACGCGGAGGCCTTAGGAACATGCCATATC	82
pJBL4927	TGAACTGTATACATTCCCCGCAGCAGCATCATAGTTCGTCAAGTTCATAGTAGTTAGTCCC	56
pJBL4929	TGAACTGTATACATTCCCCGCAGAGTAAGATGGAAGCGATAGATAGAGATGGAGGTGAGGG	7
pJBL4931	TGAACTGTATACATTCCCCGCAGGTCGGTCGTTGCTATTTGTCTTTATCTTTATGTCTTGG	37
pJBL4933	TGAACTGTATACATTCCCCGCAACAGGCAAGATAAGAATAAGATAGGATGGAAATTGAAGG	12
pJBL4935	TGAACTGTATACATTCCCCGCAGGTCGTCGTCTATCTTTGCTCGTGTTCTATTCTTGTCTC	73
pJBL4937	TGAACTGTATACATTCCCCGCACACGTAATTGAAATCTGAAAGCTGGTAAATCGAAGGCCC	74
pJBL4939	TGAACTGTATACATTCCCCGCAGGATAGAGATAGAGACAGATAGGCAGCAGGATAGGAGTT	15
pJBL4941	TGAACTGTATACATTCCCCGCAATAGAGGCAAGTAAGTAGGAATAAGTGAATGGAATAAGG	51
pJBL4943	TGAACTGTATACATTCCCCGCAGGTAGATGGAGATGAGGATAAGTAGGAATAGAGCGGGAG	43
pJBL4945	TGAACTGTATACATTCCCCGCAGGTATATCGCAATTTCAGCGTTTCGTCATTTCAGGTTTC	63
pJBL4947	TGAACTGTATACATTCCCCGCATATGGTCCCGGTTCGCTTTATCTTATTCTACTTTCACTC	19
pJBL4949	TGAACTGTATACATTCCCCGCACATGCCCTACCCTACTCCCACTCCACTCCACTCTCACCC	94
pJBL4951	TGAACTGTATACATTCCCCGCACGAAATGACTGAAACTGGAACTAAATGGAATGGAATATG	101
pJBL4953	TGAACTGTATACATTCCCCGCAAAGTGCCTATCTGTCGTCGTGTTATCTTTATGTTTCTGG	50
pJBL4955	TGAACTGTATACATTCCCCGCAACGGAACTGATGATGGAAACTTGAACTTGGACTATGATG	9
pJBL4957	TGAACTGTATACATTCCCCGCACGAATATGCTGATTTGACTTGACGCTGTACTTTGATTGA	90
pJBL4959	TGAACTGTATACATTCCCCGCATGAAACGACTATATGAACTTGGCGAACTTGGACTATTGG	27
pJBL4961	TGAACTGTATACATTCCCCGCAAGATAGAGATAGATGAAGATAGACGATGAGAATTAGGAC	11
pJBL4963	TGAACTGTATACATTCCCCGCAGCAAGTGTTATCATTATCGTCGTTTCATCAGTCTAGGTC	95
pJBL4965	TGAACTGTATACATTCCCCGCATAAGTTGTCTGTATCTAAATCTCTATTGCTCTCGGTCCC	96
pJBL4967	TGAACTGTATACATTCCCCGCAAATACCATCCGTCTCCGCACATCTCCAACTCCCACTCCC	99
pJBL4969	TGAACTGTATACATTCCCCGCAGATGGATGATAAGAATAGATGAGATGAATAGAATGAGAG	34
pJBL4971	TGAACTGTATACATTCCCCGCAGGATAGGAATTGAAGATGAAACGATGAGACTTGGGACGA	5
pJBL4973	TGAACTGTATACATTCCCCGCAAGTGGATGAAGTGAAGATGAGATGAGTAGAAGTGAGTGG	25
pJBL4975	TGAACTGTATACATTCCCCGCAAACGATAGATAGAACGAGTGAGAGCAATGAGAGTAAGGG	18
pJBL4977	TGAACTGTATACATTCCCCGCAACGCAGAAATGATGAGGCTTTAAGTAGATCGAAATAGGG	35
pJBL4979	TGAACTGTATACATTCCCCGCAAAGACACAGGACAGGACAGGCAGATAGATAGGATAGAGG	3
pJBL4981	TGAACTGTATACATTCCCCGCAGAATAGGATAGGATGGATTGAACGAAACTTGAGGACTGG	14
pJBL4983	TGAACTGTATACATTCCCCGCAAGCTCGTATCGCCGTATAGTCCTAAGTTGATTTCTGTTG	88
pJBL4985	TGAACTGTATACATTCCCCGCAAGTCGTCCTCAAATGTTCATCTCGTTTCTATCAGCTTTC	55
pJBL4987	TGAACTGTATACATTCCCCGCAGTGAGATGAAGATGAGATAGTGAGATGATGGGATAGGGC	57
pJBL4989	TGAACTGTATACATTCCCCGCAGTGCCGTCGTTAGTTAGTGTTATCATATTCTTAGGTTTC	69
pJBL4991	TGAACTGTATACATTCCCCGCAAGTGAAGTAAAGATGAAATGGTAAGATAATGAGGTGAGG	44
pJBL4993	TGAACTGTATACATTCCCCGCAGAGATGAATAGAAATGAGTAGAGATAGGTAGAAGCGGGA	87
pJBL4995	TGAACTGTATACATTCCCCGCAACGGAAACATGATAGGATAAACTGGAAACGAACGAGGAC	92
pJBL4997	TGAACTGTATACATTCCCCGCAGATGAGGTAGGATAAGTAAATGAAGCGAGATAGGGTGAG	60
pJBL4999	TGAACTGTATACATTCCCCGCATAATCGTCGTGTTCCTGTCTTGTCTCGTTTGCTCTGTGT	83
pJBL5803	TGAACTGTATACATTCCCCGCAGTCAGTCAGTAGTTCATTCGTTCATTTAGTTAGTCATAG	70
pJBL5805	TGAACTGTATACATTCCCCGCAGATAAAGATGATAGAGACGGAACAATTGAAGGCAGATAG	65
pJBL5807	TGAACTGTATACATTCCCCGCAACGAACGAAATGGGAACTTGAGAATACTATGGACTGGAC	66
pJBL5809	TGAACTGTATACATTCCCCGCAGGATAAGAGTAAGTGAGAGTAGGTAGAGATTGAGGATGG	8
pJBL5813	TGAACTGTATACATTCCCCGCAATAGAAATAGAGATAAGTAGCCGTCGTAAGTAAGTGTTC	49
pJBL5815	TGAACTGTATACATTCCCCGCACCGAGATAAAGACATTTGATTGAAGATAGGATACTGAAC	75
pJBL5817	TGAACTGTATACATTCCCCGCTGAACGACGGAAACTTTGACTGGACTGACTTGATGACTGG	6
pJBL5819	TGAACTGTATACATTCCCCGCAGAGTGAGTAGATAGGATTGGAGATAGGAGCGGGATATTG	31
pJBL5821	TGAACTGTATACATTCCCCGCAAGGATTAAGAACATTGGGCAAGGATAGATGAGATTATGA	48
pJBL5823	TGAACTGTATACATTCCCCGCAAGGACAAGACAGGACAGGACATAAAGATAGGACAGGGCA	23
pJBL5825	TGAACTGTATACATTCCCCGCAAATGGCAACCGGCTTGATAAACTCTATGGACTTCGTATG	86
pJBL5827	TGAACTGTATACATTCCCCGCAAAGGTATCGTGGTCTATTTCGTCGTTGTCATTGTTATTC	46
pJBL5829	TGAACTGTATACATTCCCCGCAGTAGAGATGAGAATAGATAGGTAAGGTAAGGATGGATGA	52
pJBL5831	TGAACTGTATACATTCCCCGCACGAGAGCATAGAGATAGATAGATAGAGGTGAGTTGAGAG	53
pJBL5833	TGAACTGTATACATTCCCCGCAGAGATAAGTAGATGGAAATAGATGAGGACGATGATGAGG	21
pJBL5835	TGAACTGTATACATTCCCCGCACGAGACAAGGCAGAAGTTAATGGAATAAGGGTGATAAGA	17
pJBL5837	TGAACTGTATACATTCCCCGCATAAGTGCTTGTCGTTTCTGTTTCTGCTGTAATTCTCGTC	68
pJBL5839	TGAACTGTATACATTCCCCGCAGGTTATGAATTCTTGCTTATCTTTGCTTATCTATGTTTC	84
pJBL5841	TGAACTGTATACATTCCCCGCAGATGAGGTGAGATAGGATGAGGATAAGTGAGGTGGCGAG	39
pJBL5843	TGAACTGTATACATTCCCCGCAGATGGGAATATGAGATGATGAGATGAAATGAGAGCGAGG	24
pJBL5845	TGAACTGTATACATTCCCCGCAACGAGATAGATGAATGAGATGAGAATGAGATGAGATGGG	13
pJBL5847	TGAACTGTATACATTCCCCGCATAGTTCGGTATCGTATTCTGTCTTGTTCTTATTCTTGTC	36
pJBL5849	TGAACTGTATACATTCCCCGCAGTATGTATGTTATGTCCGTCGTTTCTGTTTCTATTTGTC	72
pJBL5851	TGAACTGTATACATTCCCCGCAAGAATAGATGGGTAGAGATAGATGATGAAATGAAATGAG	26
pJBL5853	TGAACTGTATACATTCCCCGCAGAGACGAAGATAGGGATTGAGGATTGATGAGATGAGGGC	80
pJBL5855	TGAACTGTATACATTCCCCGCAGGACAAGAATAGAATAGGTAGAGGTAAGATGAGAGTGGG	54
pJBL5857	TGAACTGTATACATTCCCCGCAAGAATGCAGAGATAAGTAAGATATGAAATGGATAGGGAC	79
pJBL5861	TGAACTGTATACATTCCCCGCAAAGTCCAGTCTATCGTATTCATTTGCGTTCTTATCATTC	71
pJBL5865	TGAACTGTATACATTCCCCGCAGGATGGACGACTATTGACTTTACTTATGACTGGCTTATG	42
pJBL5867	TGAACTGTATACATTCCCCGCAAGACGAGATAAAGATGGATGAGATGGAGATTGAAGATTG	30
pJBL5869	TGAACTGTATACATTCCCCGCAGGATGAGATGAGAACGATAGAGATGCAAAGGTAAGATGG	1
pJBL5871	TGAACTGTATACATTCCCCGCAGAGACAGGTAGAGATGAAGATTAGAGGCGGATAGATTTG	91
pJBL5875	TGAACTGTATACATTCCCCGCAAAGCAATAGGCAAGGCAGCAGTCGTGAGAGTTAAGGTGG	38
pJBL5877	TGAACTGTATACATTCCCCGCAAAGATGATGATATTGGAGGCTGCTTATTCGTGACTGTGA	45
pJBL5879	TGAACTGTATACATTCCCCGCAACAGAGATAGATAGATGGTAAGGATAGAGGCGAGGTGAG	67
pJBL5881	TGAACTGTATACATTCCCCGCAGAGATAGAAATGGACAATAGGAGCAAGATAAGGATGAGG	16
pJBL5883	TGAACTGTATACATTCCCCGCACGATGAATGGTAAAGATGAAGATGAAGATGAAGGTGAGG	47
pJBL5885	TGAACTGTATACATTCCCCGCAATACTACCATCCCTACCCTACCTTGTCTCCGCTCTATCC	97
pJBL5887	TGAACTGTATACATTCCCCGCATCAAAGTCAAGTTCCCAAGTTCCCATTCATTCATATTCC	100
pJBL5889	TGAACTGTATACATTCCCCGCAACGAACGGGAACTGAGGACTTACTGGACTTTGACTACTG	89
pJBL5891	TGAACTGTATACATTCCCCGCATGGTCCCGTTATTCTATTGTCTTTGCTTGCTTGTTATTG	33
pJBL5893	TGAACTGTATACATTCCCCGCAAGGACAGTAAGAATAGATAAGTAGAGGTGAGTGGAGATG	78
pJBL5895	TGAACTGTATACATTCCCCGCAAAGTGGACGAGATAGGTAGCGGGATTAAGAATTGGAGAC	58
pJBL5897	TGAACTGTATACATTCCCCGCAAGGACATATTGAAGATTGAAACTGGTATTGTAAGGCGAG	64
pJBL5899	TGAACTGTATACATTCCCCGCAGACGGAGATAGATGAGACGAATGGAGATGAATAAGAGCG	41
pJBL5901	TGAACTGTATACATTCCCCGCAAAGTGAGATGATAATGAGATAAGAATATGGAGATGGAGG	2
pJBL4145	TGAACTGTATACATTCCCCGCAAAGACAAAGACGATAAGATAATGAAATGAAACGCGAAAG	62
pJBL4147	TGAACTGTATACATTCCCCGCTAAGAACAAGATAATGAAATGAGATGATAAAGCAAATAGG	59
pJBL4149	TGAACTGTATACATTCCCCGCAGTGAGGATGAGATGAGAGTGATAGATGAGCGAGATAGAG	40
pJBL4151	TGAACTGTATACATTCCCCGCAGTAGAAGTAGTGAGTAAGTGAGGTAGAAATGGGTAGGAG	61
pJBL4153	TGAACTGTATACATTCCCCGCACCGTGTAAAGCAGCCGGTTTCGAACAAGTGGAGTAGGCG	85
pJBL2807	TGAACTGTATACATTCCCCGCTGCTCCAACATTTATACAACTAATTAAAACAATTCACTGTAAAAACT	WT and 28 and length variant used in SI 1
pJBL2808	TGAaCTGTATACATTCCCCGCTGCTCCAACATTTATACAACTAATTAAAACAATTCACTGTAAAAACTTTTCCTAGAC	Length variant used in SI 1
pJBL2806	TGAACTGTATACATTCCCCGCTGCTCCAACATTTATACAACTAATTAAAACAATTCAC	Length variant used in SI 1
pJBL2805	TGAACTGTATACATTCCCCGCTGCTCCAACATTTATACAACTAATTAA	Length variant used in SI 1
pJBL2804	TGAACTGTATACATTCCCCGCTGCTCCAACATTTATAC	Length variant used in SI 1
pJBL2115	TGAACTGTATACATTCCCCGCTGCTCCAACATT	Length variant used in SI 1
pJBL5926	TGAACTGTATACATTCCCCGC	Length variant used in SI 1
pJBL4135	TGCTCCAACATTTATACAACTAATTAAAACAATTCACTGTAAAAACT	Length variant used in SI 1
pJBL4134	CCGCTGCTCCAACATTTATACAACTAATTAAAACAATTCACTGTAAAAACT	Length variant used in SI 1
pJBL4133	TCCCCGCTGCTCCAACATTTATACAACTAATTAAAACAATTCACTGTAAAAACT	Length variant used in SI 1
pJBL4132	CATTCCCCGCTGCTCCAACATTTATACAACTAATTAAAACAATTCACTGTAAAAACT	Length variant used in SI 1
pJBL4131	CATTCCCCGCTGCTCCAACATTTATACAACTAATTAAAACAATTCACTGTAAAAACT	Length variant used in SI 1
pJBL4130	TGTATACATTCCCCGCTGCTCCAACATTTATACAACTAATTAAAACAATTCACTGTAAAAACT	Length variant used in SI 1
pJBL6071	TTATTTTGCTTCCGGCAAGCAAATCAGAGACAGGACAGGACAAATTGGAGACACAGAGATAGAG	RibA 1
pJBL6070	TTATTTTGCTTCCGGCAAGCAAATAGGGATGAGAGTAGAGTGGATGAATGAGATGGGATGGGAG	RibA 2
pJBL6072	TTATTTTGCTTCCGGCAAGCAAATCTTAAGTTCTTGTAGTCCGTCCCGTTGTCCCGTAGTATGC	RibA 3
pJBL6073	TTATTTTGCTTCCGGCAAGCAAATACGCTTACGCTACCTACCTACCCTACACCTTGACCCTAAC	RibA 4
pJBL6074	TTATTTTGCTTCCGGCAAGCAAATGCCGTCGCCCTATGTTCTGTTCTTATCGTTTACTTGTCTC	RibA 5
pJBL5576	TGAACTGTATACATTCCCCGCTAACTCCATTCCATC	Input B AND gate
pJBL5577	GATGGAATGGAGTTAAGGATAAGAGTAAGTGAGAGTAGGTAGAGATTGAGGATGG	Input A AND gate
